# Supplementary material for: PBRM1 Cooperates with YTHDF2 to Control HIF-1α Protein Translation
Source: Cells. 2021 Jun 8;10(6):1425. doi: 10.3390/cells10061425 (PMC8228889; doi:10.3390/cells10061425)
Supplement: Supplementary file 1 [file cells-10-01425-s001.zip]

Archive with 2 entries (2 files):
- Supplementary Information_Shmakova.pdf
- Table S1_Shmakova et al.xlsx
